# Supplementary material for: Complete genome sequence data of two Salmonella enterica subsp. enterica serovar Gallinarum: A 9R vaccine strain and a virulent Brazilian field strain
Source: Data Brief. 2023 Feb 9;47:108959. doi: 10.1016/j.dib.2023.108959 (PMC9972493; doi:10.1016/j.dib.2023.108959)
Supplement: Supplementary file 1 [file mmc1.xlsx]

## Sheet: Antimicrobial Resistance Genes
GENE	PRODUCT	RESISTANCE
mdsC	MdsC is the outer membrane channel of the multidrug and metal efflux complex MdsABC.	carbapenem;cephalosporin;cephamycin;monobactam;penam;penem;phenicol
mdsB	MdsB is the inner membrane transporter of the multidrug and metal efflux complex MdsABC. mdsB corresponds to 1 locus in Pseudomonas aeruginosa PAO1 (gene name: mexQ) and 2 loci in Pseudomonas aeruginosa LESB58.	carbapenem;cephalosporin;cephamycin;monobactam;penam;penem;phenicol
mdsA	MdsA is the membrane fusion protein of the multidrug and metal efflux complex MdsABC.	carbapenem;cephalosporin;cephamycin;monobactam;penam;penem;phenicol
golS	GolS is a regulator activated by the presence of golD and promotes the expression of the MdsABC efflux pump.	carbapenem;cephalosporin;cephamycin;monobactam;penam;penem;phenicol
acrB	Protein subunit of AcrA-AcrB-TolC multidrug efflux complex. AcrB functions as a herterotrimer which forms the inner membrane component and is primarily responsible for substrate recognition and energy transduction by acting as a drug/proton antiporter.	cephalosporin;disinfecting_agents_and_antiseptics;fluoroquinolone;glycylcycline;penam;phenicol;rifamycin;tetracycline
acrA	AcrA is a subunit of the AcrAB-TolC multidrug efflux system that in E. coli.	cephalosporin;disinfecting_agents_and_antiseptics;fluoroquinolone;glycylcycline;penam;phenicol;rifamycin;tetracycline
kdpE	kdpE is a transcriptional activator that is part of the two-component system KdpD/KdpE that is studied for its regulatory role in potassium transport and has been identified as an adaptive regulator involved in the virulence and intracellular survival of pathogenic bacteria. kdpE regulates a range of virulence loci through direct promoter binding.	aminoglycoside
msbA	MsbA is a multidrug resistance transporter homolog from E. coli and belongs to a superfamily of transporters that contain an adenosine triphosphate (ATP) binding cassette (ABC) which is also called a nucleotide-binding domain (NBD). MsbA is a member of the MDR-ABC transporter group by sequence homology. MsbA transports lipid A a major component of the bacterial outer cell membrane and is the only…	nitroimidazole
OmpA	OmpA is a porin that confers resistance to beta-lactam antibiotics.	peptide
sdiA	SdiA is a cell division regulator that is also a positive regulator of AcrAB only when it's expressed from a plasmid. When the sdiA gene is on the chromosome it has no effect on expression of acrAB.	cephalosporin;disinfecting_agents_and_antiseptics;fluoroquinolone;glycylcycline;penam;phenicol;rifamycin;tetracycline
H-NS	H-NS is a histone-like protein involved in global gene regulation in Gram-negative bacteria. It is a repressor of the membrane fusion protein genes acrE mdtE and emrK as well as nearby genes of many RND-type multidrug exporters.	cephalosporin;cephamycin;fluoroquinolone;macrolide;penam;tetracycline
aac(6')-Iaa	AAC(6')-Iy is a chromosomal-encoded aminoglycoside acetyltransferase in S. enteritidis and S. enterica. Regulatory mutation required to increase expression of this chromosomally-encoded gene for resistance. In the specific system aminoglycoside resistance was due to a transcriptional fusion secondary to a chromosomal deletion in which the downstream aac(6')-Iy gene was placed under the control of…	aminoglycoside
marA	In the presence of antibiotic stress E. coli overexpresses the global activator protein MarA which besides inducing MDR efflux pump AcrAB also down- regulates synthesis of the porin OmpF.	carbapenem;cephalosporin;cephamycin;disinfecting_agents_and_antiseptics;fluoroquinolone;glycylcycline;monobactam;penam;penem;phenicol;rifamycin;tetracycline
MdtK	A multidrug and toxic compound extrusions (MATE) transporter conferring resistance to norfloxacin doxorubicin and acriflavine.	fluoroquinolone
mdtB	MdtB is a transporter that forms a heteromultimer complex with MdtC to form a multidrug transporter. MdtBC is part of the MdtABC-TolC efflux complex.	aminocoumarin
mdtC	MdtC is a transporter that forms a heteromultimer complex with MdtB to form a multidrug transporter. MdtBC is part of the MdtABC-TolC efflux complex. In the absence of MdtB MdtC can form a homomultimer complex that results in a functioning efflux complex with a narrower drug specificity. mdtC corresponds to 3 loci in Pseudomonas aeruginosa PAO1 (gene name: muxC/muxB) and 3 loci in Pseudomonas aer…	aminocoumarin
baeR	BaeR is a response regulator that promotes the expression of MdtABC and AcrD efflux complexes.	aminocoumarin;aminoglycoside
YojI	YojI mediates resistance to the peptide antibiotic microcin J25 when it is expressed from a multicopy vector. YojI is capable of pumping out microcin molecules. The outer membrane protein TolC in addition to YojI is required for export of microcin J25 out of the cell. Microcin J25 is thus the first known substrate for YojI.	peptide
acrD	AcrD is an aminoglycoside efflux pump expressed in E. coli. Its expression can be induced by indole and is regulated by baeRS and cpxAR.	aminoglycoside
emrR	EmrR is a negative regulator for the EmrAB-TolC multidrug efflux pump in E. coli. Mutations lead to EmrAB-TolC overexpression.	fluoroquinolone
emrA	EmrA is a membrane fusion protein providing an efflux pathway with EmrB and TolC between the inner and outer membranes of E. coli a Gram-negative bacterium.	fluoroquinolone
emrB	emrB is a translocase in the emrB -TolC efflux protein in E. coli. It recognizes substrates including carbonyl cyanide m-chlorophenylhydrazone (CCCP) nalidixic acid and thioloactomycin.	fluoroquinolone
TolC	TolC is a protein subunit of many multidrug efflux complexes in Gram negative bacteria. It is an outer membrane efflux protein and is constitutively open. Regulation of efflux activity is often at its periplasmic entrance by other components of the efflux complex.	aminocoumarin;aminoglycoside;carbapenem;cephalosporin;cephamycin;disinfecting_agents_and_antiseptics;fluoroquinolone;glycylcycline;macrolide;penam;penem;peptide;phenicol;rifamycin;tetracycline
bacA	The bacA gene product (BacA) recycles undecaprenyl pyrophosphate during cell wall biosynthesis which confers resistance to bacitracin.	peptide
cpxA	CpxA is a membrane-localized sensor kinase that is activated by envelope stress. It starts a kinase cascade that activates CpxR which promotes efflux complex expression.	aminocoumarin;aminoglycoside
CRP	CRP is a global regulator that represses MdtEF multidrug efflux pump expression.	fluoroquinolone;macrolide;penam
