# Supplementary material for: Complete genome sequence data of two Salmonella enterica subsp. enterica serovar Gallinarum: A 9R vaccine strain and a virulent Brazilian field strain
Source: Data Brief. 2023 Feb 9;47:108959. doi: 10.1016/j.dib.2023.108959 (PMC9972493; doi:10.1016/j.dib.2023.108959)
Supplement: Supplementary file 3 [file mmc3.xlsx]

## Sheet: Virulence Genes
GENE	PRODUCT
STM0271	(STM0271) hypothetical protein [SCI (Salmonella centrisome island) (VF0974) - Effector delivery system (VFC0086)]
acrB	(acrB) acriflavine resistance protein B [AcrAB (VF0568) - Antimicrobial activity/Competitive advantage (VFC0325)]
allB	(allB) allantoinase [Allantion utilization (VF0572) - Nutritional/Metabolic factor (VFC0272)]
fimA	(fimA) type-1 fimbrial protein subunit A [Type 1 fimbriae (VF0102) - Adherence (VFC0001)]
fimI	(fimI) fimbrial protein internal segment [Type 1 fimbriae (VF0102) - Adherence (VFC0001)]
fimC	(fimC) chaperone protein FimC [Type 1 fimbriae (VF0102) - Adherence (VFC0001)]
fimD	(fimD) usher protein FimD [Type 1 fimbriae (VF0102) - Adherence (VFC0001)]
fimH	(fimH) type I fimbriae minor fimbrial subunit FimH adhesin [Type 1 fimbriae (VF0102) - Adherence (VFC0001)]
fimF	(fimF) type I fimbriae adaptor protein FimF [Type 1 fimbriae (VF0102) - Adherence (VFC0001)]
fimZ	(fimZ) DNA-binding response regulator [Type 1 fimbriae (VF0102) - Adherence (VFC0001)]
fimY	(fimY) fimbriae Y protein [Type 1 fimbriae (VF0102) - Adherence (VFC0001)]
fimW	(fimW) helix-turn-helix transcriptional regulator [Type 1 fimbriae (VF0102) - Adherence (VFC0001)]
fepG	(fepG) iron-enterobactin ABC transporter permease [Enterobactin (VF0228) - Nutritional/Metabolic factor (VFC0272)]
entB*	(entB) 23-dihydro-23-dihydroxybenzoate synthetase isochroismatase [Ent (VF0562) - Nutritional/Metabolic factor (VFC0272)]
entA	(entA) 23-dihydro-23-dihydroxybenzoate dehydrogenase EntA [Enterobactin (VF0228) - Nutritional/Metabolic factor (VFC0272)]
fur	(fur) ferric iron uptake transcriptional regulator [Fur (VF0113) - Regulation (VFC0301)]
slrP	(slrP) type III secretion system effector SlrP E3 ubiquitin ligase [TTSS effectors secreted via both systems (VF0948) - Effector delivery system (VFC0086)]
sopD2	(sopD2) type III secretion system effector SopD2 [TTSS-2 secreted effectors (VF0947) - Effector delivery system (VFC0086)]
ompA	(ompA) outer membrane protein A [OmpA (VF0236) - Invasion (VFC0083)]
pipB	(pipB) type III secretion system effector PipB [TTSS-2 secreted effectors (VF0947) - Effector delivery system (VFC0086)]
sopB/sigD	(sopB/sigD) type III secretion system effector SopB phosphoinositide phosphatase [TTSS-1 secreted effectors (VF0949) - Effector delivery system (VFC0086)]
tssM	(tssM) Type VI secretion system protein TssM [T6SS (VF0579) - Effector delivery system (VFC0086)]
tssL	(tssL) Type VI secretion system protein TssL [T6SS (VF0579) - Effector delivery system (VFC0086)]
tssJ	(tssJ) Type VI secretion system protein TssJ [T6SS (VF0579) - Effector delivery system (VFC0086)]
hcp2/tssD2	(hcp2/tssD2) Type VI secretion system protein Hcp family [T6SS (VF0579) - Effector delivery system (VFC0086)]
sodCI	(sodCI) Gifsy-2 prophage: superoxide dismutase precursor (Cu-Zn) [SodCI (VF0109) - Stress survival (VFC0282)]
espO1-1	(espO1-1) type III secreted effector [TTSS secreted effectors (VF1111) - Effector delivery system (VFC0086)]
sopE2	(sopE2) type III secretion system effector SopE2 guanine nucleotide exchange factor [TTSS-1 secreted effectors (VF0949) - Effector delivery system (VFC0086)]
steC	(steC) type III secretion system effector SteC [TTSS-2 secreted effectors (VF0947) - Effector delivery system (VFC0086)]
sseJ	(sseJ) type III secretion system effector SseJ glycerophospholipid:cholesterol acyltransferase [TTSS-2 secreted effectors (VF0947) - Effector delivery system (VFC0086)]
steB	(steB) type III secretion system effector SteB [TTSS-1 secreted effectors (VF0949) - Effector delivery system (VFC0086)]
sifB	(sifB) type III secretion system effector SifB [TTSS-2 secreted effectors (VF0947) - Effector delivery system (VFC0086)]
steA	(steA) type III secretion system effector SteA [TTSS-1 secreted effectors (VF0949) - Effector delivery system (VFC0086)]
ssaU	(ssaU) type III secretion system export apparatus switch protein SsaU [TTSS (SPI-2 encode) (VF0321) - Effector delivery system (VFC0086)]
ssaT	(ssaT) type III secretion system minor export apparatus protein SsaT [TTSS (SPI-2 encode) (VF0321) - Effector delivery system (VFC0086)]
ssaS	(ssaS) type III secretion system minor export apparatus protein SsaS [TTSS (SPI-2 encode) (VF0321) - Effector delivery system (VFC0086)]
ssaR	(ssaR) type III secretion system minor export apparatus protein SsaR [TTSS (SPI-2 encode) (VF0321) - Effector delivery system (VFC0086)]
ssaQ	(ssaQ) type III secretion system C ring protein SsaQ [TTSS (SPI-2 encode) (VF0321) - Effector delivery system (VFC0086)]
ssaP	(ssaP) type III secretion system needle length regulator SsaP [TTSS (SPI-2 encode) (VF0321) - Effector delivery system (VFC0086)]
ssaO	(ssaO) type III secretion system stalk protein SsaO [TTSS (SPI-2 encode) (VF0321) - Effector delivery system (VFC0086)]
ssaN	(ssaN) type III secretion system ATPase SsaN [TTSS (SPI-2 encode) (VF0321) - Effector delivery system (VFC0086)]
ssaV	(ssaV) type III secretion system major export apparatus protein ssaV [TTSS (SPI-2 encode) (VF0321) - Effector delivery system (VFC0086)]
ssaM	(ssaM) type III secretion system protein SsaM [TTSS (SPI-2 encode) (VF0321) - Effector delivery system (VFC0086)]
ssaL	(ssaL) type III secretion system gatekeeper SsaL [TTSS (SPI-2 encode) (VF0321) - Effector delivery system (VFC0086)]
ssaK	(ssaK) type III secretion system stator SsaK [TTSS (SPI-2 encode) (VF0321) - Effector delivery system (VFC0086)]
ssaX	(ssaX) type III secretion system base-pod connector [TTSS (SPI-2 encode) (VF0321) - Effector delivery system (VFC0086)]
ssaJ	(ssaJ) type III secretion system inner MS ring protein SsaJ [TTSS (SPI-2 encode) (VF0321) - Effector delivery system (VFC0086)]
ssaI	(ssaI) type III secretion system inner rod protein SsaI [TTSS (SPI-2 encode) (VF0321) - Effector delivery system (VFC0086)]
ssaH	(ssaH) type III secretion system protein SsaH [TTSS (SPI-2 encode) (VF0321) - Effector delivery system (VFC0086)]
ssaG	(ssaG) type III secretion system needle filament protein SsaG [TTSS (SPI-2 encode) (VF0321) - Effector delivery system (VFC0086)]
sseG	(sseG) type III secretion system effector SseG [TTSS (SPI-2 encode) (VF0321) - Effector delivery system (VFC0086)]
sseF	(sseF) type III secretion system effector SseF [TTSS (SPI-2 encode) (VF0321) - Effector delivery system (VFC0086)]
sscB	(sscB) chaperone for sseF [TTSS (SPI-2 encode) (VF0321) - Effector delivery system (VFC0086)]
sseE	(sseE) type III secretion system effector SseE [TTSS (SPI-2 encode) (VF0321) - Effector delivery system (VFC0086)]
sseD	(sseD) type III secretion system hydrophilic translocator pore protein SseD [TTSS (SPI-2 encode) (VF0321) - Effector delivery system (VFC0086)]
sseC	(sseC) type III secretion system hydrophilic translocator pore protein SseC [TTSS (SPI-2 encode) (VF0321) - Effector delivery system (VFC0086)]
sscA	(sscA) chaperone for sseC [TTSS (SPI-2 encode) (VF0321) - Effector delivery system (VFC0086)]
sseB	(sseB) type III secretion system effector SseB [TTSS (SPI-2 encode) (VF0321) - Effector delivery system (VFC0086)]
sseA	(sseA) chaperone for sseB and sseD [TTSS (SPI-2 encode) (VF0321) - Effector delivery system (VFC0086)]
ssaE	(ssaE) chaperone for sseB [TTSS (SPI-2 encode) (VF0321) - Effector delivery system (VFC0086)]
ssaD	(ssaD) type III secretion system outer MS ring protein SsaD [TTSS (SPI-2 encode) (VF0321) - Effector delivery system (VFC0086)]
ssaC	(ssaC) type III secretion system secretin SsaC [TTSS (SPI-2 encode) (VF0321) - Effector delivery system (VFC0086)]
spiC/ssaB	(spiC/ssaB) type III secretion system protein SsaB [TTSS (SPI-2 encode) (VF0321) - Effector delivery system (VFC0086)]
ssrA	(ssrA) hybrid sensor histidine kinase/response regulator [TTSS (SPI-2 encode) (VF0321) - Effector delivery system (VFC0086)]
ssrB	(ssrB) DNA-binding response regulator [TTSS (SPI-2 encode) (VF0321) - Effector delivery system (VFC0086)]
phoP	(phoP) response regulator in two-component regulatory system with PhoQ [PhoPQ (VF0111) - Regulation (VFC0301)]
phoQ	(phoQ) sensor protein PhoQ [PhoPQ (VF0111) - Regulation (VFC0301)]
sifA	(sifA) type III secretion system effector SifA N-terminal SKIP-binding domain C-terminal guanine nucleotide exchange factor activity [TTSS-2 secreted effectors (VF0947) - Effector delivery system (VFC0086)]
csgC	(csgC) curli assembly protein CsgC [Agf (VF0103) - Adherence (VFC0001)]
csgA	(csgA) curlin major subunit CsgA [Agf (VF0103) - Adherence (VFC0001)]
csgB	(csgB) minor curlin subunit precursor curli nucleator protein CsgB [Agf (VF0103) - Adherence (VFC0001)]
csgD	(csgD) DNA-binding transcriptional regulator CsgD [Agf (VF0103) - Adherence (VFC0001)]
csgE	(csgE) curli production assembly/transport protein CsgE [Agf (VF0103) - Adherence (VFC0001)]
csgF	(csgF) curli production assembly/transport protein CsgF [Agf (VF0103) - Adherence (VFC0001)]
csgG	(csgG) curli production assembly/transport protein CsgG [Agf (VF0103) - Adherence (VFC0001)]
gndA	(gndA) NADP-dependent phosphogluconate dehydrogenase [Capsule (VF0560) - Immune modulation (VFC0258)]
galF	(galF) GalU regulator GalF [Capsule (VF0560) - Immune modulation (VFC0258)]
sspH2	(sspH2) type III secretion system effector SspH2 E3 ubiquitin ligase [TTSS-2 secreted effectors (VF0947) - Effector delivery system (VFC0086)]
rcsB	(rcsB) transcriptional regulator RcsB [RcsAB (VF0571) - Regulation (VFC0301)]
sseL	(sseL) type III secretion system effector SseL deubiquitinase [TTSS-2 secreted effectors (VF0947) - Effector delivery system (VFC0086)]
shdA	(shdA) AIDA autotransporter-like protein [ShdA (VF0398) - Adherence (VFC0001)]
ratB	(ratB) putative outer membrane protein [RatB (VF0399) - Adherence (VFC0001)]
sinH	(sinH) intimin-like protein [SinH (VF0400) - Adherence (VFC0001)]
pipB2	(pipB2) type III secretion system effector PipB3 [TTSS-2 secreted effectors (VF0947) - Effector delivery system (VFC0086)]
mig-14	(mig-14) antimicrobial peptide resistance protein Mig-14 [Mig-14 (VF0395) - Antimicrobial activity/Competitive advantage (VFC0325)]
avrA	(avrA) type III secretion system effector AvrA acetyltransferease [TTSS-1 secreted effectors (VF0949) - Effector delivery system (VFC0086)]
sprB	(sprB) transcriptional regulator [TTSS (SPI-1 encode) (VF0116) - Effector delivery system (VFC0086)]
hilC	(hilC) AraC family transcriptional regulator [TTSS (SPI-1 encode) (VF0116) - Effector delivery system (VFC0086)]
orgC	(orgC) type III secretion system effector OrgC [TTSS (SPI-1 encode) (VF0116) - Effector delivery system (VFC0086)]
orgB/SctL	(orgB/SctL) type III secretion system stator OrgB [TTSS (SPI-1 encode) (VF0116) - Effector delivery system (VFC0086)]
orgA/sctK	(orgA/sctK) type III secretion system accessory cytosolic protein OrgA [TTSS (SPI-1 encode) (VF0116) - Effector delivery system (VFC0086)]
prgK	(prgK) type III secretion system inner MS ring protein PrgK [TTSS (SPI-1 encode) (VF0116) - Effector delivery system (VFC0086)]
prgJ	(prgJ) type III secretion system inner rod protein PrgJ [TTSS (SPI-1 encode) (VF0116) - Effector delivery system (VFC0086)]
prgI	(prgI) type III secretion system needle filament protein PrgI [TTSS (SPI-1 encode) (VF0116) - Effector delivery system (VFC0086)]
prgH	(prgH) type III secretion system outer MS ring protein PrgH [TTSS (SPI-1 encode) (VF0116) - Effector delivery system (VFC0086)]
hilD	(hilD) AraC family transcriptional regulator [TTSS (SPI-1 encode) (VF0116) - Effector delivery system (VFC0086)]
hilA	(hilA) transcriptional regulator [TTSS (SPI-1 encode) (VF0116) - Effector delivery system (VFC0086)]
iagB	(iagB) invasion protein IagB [TTSS (SPI-1 encode) (VF0116) - Effector delivery system (VFC0086)]
sptP	(sptP) type III secretion system effector SptP tyrosine phosphatase and GTPase-activating protein [TTSS-1 secreted effectors (VF0949) - Effector delivery system (VFC0086)]
sicP	(sicP) chaparone for SptP [TTSS (SPI-1 encode) (VF0116) - Effector delivery system (VFC0086)]
iacP	(iacP) putative acyl carrier protein [TTSS (SPI-1 encode) (VF0116) - Effector delivery system (VFC0086)]
sipA/sspA	(sipA/sspA) type III secretion system effector SipA actin polymerizing activity [TTSS-1 secreted effectors (VF0949) - Effector delivery system (VFC0086)]
sipD	(sipD) type III secretion system hydrophilic translocator needle tip protein SipD [TTSS (SPI-1 encode) (VF0116) - Effector delivery system (VFC0086)]
sipC/sspC	(sipC/sspC) type III secretion system hydrophilic translocator pore protein SipC [TTSS (SPI-1 encode) (VF0116) - Effector delivery system (VFC0086)]
sipB/sspB	(sipB/sspB) type III secretion system hydrophilic translocator pore protein SipB [TTSS (SPI-1 encode) (VF0116) - Effector delivery system (VFC0086)]
sicA	(sicA) chaparone for SipC and SipB [TTSS (SPI-1 encode) (VF0116) - Effector delivery system (VFC0086)]
spaS	(spaS) type III secretion system export apparatus switch protein SpaS [TTSS (SPI-1 encode) (VF0116) - Effector delivery system (VFC0086)]
spaR	(spaR) type III secretion system minor export apparatus protein SpaR [TTSS (SPI-1 encode) (VF0116) - Effector delivery system (VFC0086)]
spaQ	(spaQ) type III secretion system minor export apparatus protein SpaQ [TTSS (SPI-1 encode) (VF0116) - Effector delivery system (VFC0086)]
spaP	(spaP) type III secretion system minor export apparatus protein SpaP [TTSS (SPI-1 encode) (VF0116) - Effector delivery system (VFC0086)]
spaO/sctQ	(spaO/sctQ) type III secretion system C ring protein SpaO [TTSS (SPI-1 encode) (VF0116) - Effector delivery system (VFC0086)]
invJ	(invJ) type III secretion system needle length regulator InvJ [TTSS (SPI-1 encode) (VF0116) - Effector delivery system (VFC0086)]
invI	(invI) type III secretion system stalk protein InvI [TTSS (SPI-1 encode) (VF0116) - Effector delivery system (VFC0086)]
invC/sctN	(invC/sctN) type III secretion system ATPase InvC [TTSS (SPI-1 encode) (VF0116) - Effector delivery system (VFC0086)]
invB	(invB) type III secretion system protein InvB [TTSS (SPI-1 encode) (VF0116) - Effector delivery system (VFC0086)]
invA	(invA) type III secretion system major export apparatus protein InvA [TTSS (SPI-1 encode) (VF0116) - Effector delivery system (VFC0086)]
invE	(invE) type III secretion system gatekeeper invE [TTSS (SPI-1 encode) (VF0116) - Effector delivery system (VFC0086)]
invG	(invG) type III secretion system secretin invG [TTSS (SPI-1 encode) (VF0116) - Effector delivery system (VFC0086)]
invF	(invF) type III secretion system regulatory protein InvF [TTSS (SPI-1 encode) (VF0116) - Effector delivery system (VFC0086)]
invH	(invH) type III secretion system pilotin invG [TTSS (SPI-1 encode) (VF0116) - Effector delivery system (VFC0086)]
rpoS	(rpoS) RNA polymerase sigma factor RpoS [RpoS (VF0112) - Regulation (VFC0301)]
sopD	(sopD) type III secretion system effector SopD [TTSS-1 secreted effectors (VF0949) - Effector delivery system (VFC0086)]
ibeC	(ibeC) phosphoethanolamine transferase CptA [Ibes (VF0237) - Invasion (VFC0083)]
sseK1	(sseK1) type III secretion system effector SseK1 [TTSS-2 secreted effectors (VF0947) - Effector delivery system (VFC0086)]
mgtC	(mgtC) Mg2+ transport protein [MgtBC (VF0106) - Nutritional/Metabolic factor (VFC0272)]
mgtB	(mgtB) Mg2+ transport protein [MgtBC (VF0106) - Nutritional/Metabolic factor (VFC0272)]
misL	(misL) putative autotransporter [MisL (VF0397) - Adherence (VFC0001)]
lpfA	(lpfA) long polar fimbria protein LpfA [Lpf (VF0105) - Adherence (VFC0001)]
lpfB	(lpfB) long polar fimbrial chaperone protein LpfB [Lpf (VF0105) - Adherence (VFC0001)]
lpfC	(lpfC) long polar fimbrial usher protein LpfC [Lpf (VF0105) - Adherence (VFC0001)]
lpfD	(lpfD) long polar fimbrial protein LpfD [Lpf (VF0105) - Adherence (VFC0001)]
lpfE	(lpfE) long polar fimbrial minor subunit LpfE adhesin [Lpf (VF0105) - Adherence (VFC0001)]
entB*	This gene was absent in 9R strain
